# Supplementary material for: Removal of Chromium(VI) by Nanoscale Zero-Valent Iron Supported on Melamine Carbon Foam
Source: Nanomaterials (Basel). 2022 May 30;12(11):1866. doi: 10.3390/nano12111866 (PMC9181856; doi:10.3390/nano12111866)
Supplement: Supplementary file 1 [file nanomaterials-12-01866-s001.zip]

Archive with 1 entries (1 files):
- nanomaterials-1713634-supplementary.pdf
